# Supplementary material for: Physiological Response of Spotted Seabass (Lateolabrax maculatus) to Different Dietary Available Phosphorus Levels and Water Temperature: Changes in Growth, Lipid Metabolism, Antioxidant Status and Intestinal Microbiota
Source: Antioxidants (Basel). 2023 Dec 16;12(12):2128. doi: 10.3390/antiox12122128 (PMC10740591; doi:10.3390/antiox12122128)
Supplement: Supplementary file 1 [file antioxidants-12-02128-s001.zip]

Archive with 1 entries (1 files):
- antioxidants-2760923-supplementary.pdf
